# Supplementary material for: Whole-Genome Sequencing of Gram-Negative Bacteria Isolated From Bovine Mastitis and Raw Milk: The First Emergence of Colistin mcr-10 and Fosfomycin fosA5 Resistance Genes in Klebsiella pneumoniae in Middle East
Source: Front Microbiol. 2021 Dec 8;12:770813. doi: 10.3389/fmicb.2021.770813 (PMC8692987; doi:10.3389/fmicb.2021.770813)
Supplement: Supplementary file 2 [file Table_2.XLSX]

## Sheet: isolates
Table S2A. Two hundred and forty-one K. pneumoniae isolates harboring mcr genes
BioSample	Location	Isolation Source	Isolation type
SAMN13496456	China: Tibet	feces	clinical
SAMN13496479	China: Yunnan	feces	clinical
SAMN13496452	China: Jiangxi	feces	clinical
SAMN13496455	China: Tianjin	feces	clinical
SAMN13495977	China: Gansu	feces	clinical
SAMEA6375494			environmental/other
SAMEA4781136			environmental/other
SAMEA4781142			environmental/other
SAMN04961293	Italy: Pisa	Rectal swab	clinical
SAMEA104606036	Italy	human	clinical
SAMEA104606037	Italy	human	clinical
SAMEA103678168	not provided		environmental/other
SAMEA3531866	Thailand	pus	clinical
SAMEA3531840	Thailand	urine	clinical
SAMEA3531870	Thailand	pus	clinical
SAMN04482605	China: Chengdu	hospital sewage	environmental/other
SAMN06670861	Brazil: Vitoria	urine	clinical
SAMN07450607	Thailand: Chachoengsao	Rectal swab	clinical
SAMN07450606	Thailand: Nakhon Pathom	Rectal swab	clinical
SAMN07450605	Thailand: Nakhon Pathom	Rectal swab	clinical
SAMN07450603	Thailand: Nakhon Pathom	Rectal swab	clinical
SAMN07450602	Thailand: Nakhon Pathom	Rectal swab	clinical
SAMN07450601	Thailand: Nakhon Pathom	Rectal swab	clinical
SAMN07450604	Thailand: Nakhon Pathom	Rectal swab	clinical
SAMN07450600	Thailand: Nakhon Pathom	Rectal swab	clinical
SAMN07450608	Thailand: Nakhon Pathom	Rectal swab	clinical
SAMN06705214	Brazil: Porto Alegre	rectal swab	clinical
SAMN07178311	China: Zhejiang Province	blood	clinical
SAMN07178312	China: Zhejiang Province	blood	clinical
SAMN07792166	Thailand: Chonburi	sputum	clinical
SAMN08534311	China: Guangdong	not collected	environmental/other
SAMN08534312	China: Guangdong	not collected	environmental/other
SAMN08534313	China: Guangdong	not collected	environmental/other
SAMEA104305409	Thailand	not available	clinical
SAMEA4364659	Thailand	not available	clinical
SAMN09711534	China	Environment	environmental/other
SAMEA3673003	United Kingdom: (Scotland)	urine	clinical
SAMN10476560	China:Guangdong	Gut	clinical
SAMN07682592	China: Hunan	Patient wound secretion	clinical
SAMN07682600	China: Hubei	Patient blood	clinical
SAMN07682665	China: Shandong	Pig anus swab	clinical
SAMN10622699	China: Sichuan	feces	environmental/other
SAMD00112529	Viet Nam:Hanoi		clinical
SAMN05770840	Singapore	not collected	clinical
SAMN05770842	Singapore	not collected	clinical
SAMEA104208385			environmental/other
SAMN09289745	USA	water	environmental/other
SAMEA69691918			environmental/other
SAMEA4668433	Viet Nam	blood	clinical
SAMEA4668439	Viet Nam	blood	clinical
SAMD00129514	Japan		clinical
SAMN09912217	China: Hangzhou	blood	clinical
SAMN11360905	Venezuela		clinical
SAMN11897542	Algeria:Setif	oral cavity pus	clinical
SAMEA4602773			environmental/other
SAMN12330826	China:Hangzhou	urine	clinical
SAMN12330842	China:Hangzhou	urine	clinical
SAMN12330838	China:Hangzhou	urine	clinical
SAMN12330825	China:Hangzhou	urine	clinical
SAMN12330829	China:Hangzhou	urine	clinical
SAMN12330832	China:Hangzhou	sputum	clinical
SAMN12330831	China:Hangzhou	sputum	clinical
SAMN12330834	China:Hangzhou	sputum	clinical
SAMN12330869	China: Zhejiang	sputum	clinical
SAMN12741260	China		environmental/other
SAMN10740431	Laos	stool	clinical
SAMN10740483	Thailand	stool	clinical
SAMN10740630	Thailand	stool	clinical
SAMN10724437	Laos	stool	clinical
SAMN10721859	Laos	stool	clinical
SAMEA5378229			environmental/other
SAMEA5378376			environmental/other
SAMEA5378544			environmental/other
SAMEA5988755	South Africa	clinical material	clinical
SAMN13611803	Lebanon		clinical
SAMEA6086510		food	environmental/other
SAMEA6086531		food	environmental/other
SAMEA6086532		food	environmental/other
SAMEA6086533		food	environmental/other
SAMN11928077			environmental/other
SAMN11928028		heart	environmental/other
SAMN11928026		brain	environmental/other
SAMN11928019		brain	environmental/other
SAMN13818270	France	rectal swab	clinical
SAMN09216416	Spain	Feces, Gull (Larus spp.)	environmental/other
SAMD00127160	Thailand:Bangkok		clinical
SAMN13737869	China: Sichuan province	a feces sample of chicken origin	environmental/other
SAMEA6531337	Saudi Arabia	Human body sites or biosamples	clinical
SAMEA5049761			environmental/other
SAMEA5049770			environmental/other
SAMN14898737	Nigeria	hospital-2, OP, stool #6	clinical
SAMEA6908049			environmental/other
SAMN13412851			clinical
SAMN13412840			clinical
SAMN13544838	China		clinical
SAMN13544837	China		clinical
SAMN13544836	China		clinical
SAMN13544828	China		environmental/other
SAMN13544815	China		environmental/other
SAMN15511588	China:Fujian	sewage	environmental/other
SAMN13089917	Malaysia	rectal swab	environmental/other
SAMN14981255	Kenya:Nairobi		clinical
SAMN15719276	China: Changsha, Hunan	sputum	clinical
SAMN15340047	China: Beijing	urine	clinical
SAMN15831877	China: Beijing	not collected	clinical
SAMN15698030	China:Shandong		environmental/other
SAMN15498006	Thailand: Phuket	sputum	clinical
SAMN15541446	Viet Nam: Hospital for Tropical Diseases - Ho Chi Minh City	rectal swab	clinical
SAMEA5753738	Senegal		environmental/other
SAMEA5758643			environmental/other
SAMN16125006	not collected	food	environmental/other
SAMEA7071342	United Kingdom	Rectal Screen	environmental/other
SAMN16982328	USA	stool isolate	clinical
SAMN13544834	China		environmental/other
SAMN13544829	China		environmental/other
SAMN15498007	Thailand: Phuket	urine	clinical
SAMN15498008	Thailand: Phuket	urine	clinical
SAMN15698040	China:Shandong		environmental/other
SAMN15698034	China:Shandong		environmental/other
SAMD00127157	Thailand:Bangkok		clinical
SAMN10516697	China		clinical
SAMN07792096	Thailand: Chonburi		clinical
SAMN12107588	Thailand	feces	clinical
SAMN12107587	Thailand	feces	clinical
SAMN08932821	China: Chengdu, Sichuan		clinical
SAMEA5377925			environmental/other
SAMEA5377954			environmental/other
SAMEA5377956			environmental/other
SAMEA5378034			environmental/other
SAMEA5378035			environmental/other
SAMN09104544	Viet Nam: Ho Chi Minh		clinical
SAMN13496451	China: Henan	feces	clinical
SAMN13496450	China: Henan	feces	clinical
SAMN13496445	China: Henan	feces	clinical
SAMN15698036	China:Shandong		environmental/other
SAMN15698029	China:Shandong		environmental/other
SAMN15698038	China:Shandong		environmental/other
SAMN15698031	China:Shandong		environmental/other
SAMN15698039	China:Shandong		environmental/other
SAMN15698035	China:Shandong		environmental/other
SAMEA3357109			environmental/other
SAMEA3357111			environmental/other
SAMEA3357033			environmental/other
SAMN12107584	Thailand	feces	clinical
SAMN12107585	Thailand	feces	clinical
SAMN07609160	China: Sichuan, Chengdu		clinical
SAMN07609159	China: Sichuan, Chengdu		clinical
SAMEA5855703			environmental/other
SAMEA5855704			environmental/other
SAMN12599875	Laos:Vientiane	stool	clinical
SAMN12599883	Laos:Vientiane	stool	clinical
SAMN12599879	Laos:Vientiane	stool	clinical
SAMEA6086513		food	environmental/other
SAMEA6086515		food	environmental/other
SAMN14134947	China: Shandong		environmental/other
SAMN14134945	China: Shandong		environmental/other
SAMN14134941	China: Shandong		environmental/other
SAMN14134908	China: Shandong		environmental/other
SAMN14134910	China: Shandong		environmental/other
SAMN14134899	China: Shandong		environmental/other
SAMN11928030			environmental/other
SAMN11928029			environmental/other
SAMEA5161582			environmental/other
SAMEA5161584			environmental/other
SAMN07311583	Viet Nam: Hanoi	Tracheal fluid	clinical
SAMN07311582	Viet Nam: Hanoi	Tracheal fluid	clinical
SAMN07311586	Viet Nam: Hanoi	blood	clinical
SAMN08643298	USA: Massachusetts		clinical
SAMN08643299	USA: Massachusetts		clinical
SAMN08643296	USA: Massachusetts		clinical
SAMN08643297	USA: Massachusetts		clinical
SAMN08643294	USA: Massachusetts		clinical
SAMN08643295	USA: Massachusetts		clinical
SAMN08643292	USA: Massachusetts		clinical
SAMN08643293	USA: Rhode Island		clinical
SAMN08643290	USA: Massachusetts		clinical
SAMN08643291	USA: Massachusetts		clinical
SAMN08643288	USA: Massachusetts		clinical
SAMN08643289	USA: Massachusetts		clinical
SAMN14492366	Peru	urine	clinical
SAMN13630455	Peru:Lima	urine	clinical
SAMN05770839	Singapore	not collected	clinical
SAMN05770841	Singapore	not collected	clinical
SAMN11979470	Singapore	Stool/Rectal Swab	clinical
SAMN11979466	Singapore	Rectal swab	clinical
SAMN11979467	Singapore	Rectal swab	clinical
SAMN11928031			environmental/other
SAMN11928024		liver	environmental/other
SAMN11928021		brain	environmental/other
SAMN13381623	Bangladesh: Dhaka		clinical
SAMN13564660	Bangladesh: Dhaka		clinical
SAMN13578407	Bangladesh: Dhaka		clinical
SAMN07371089	China: Sichuan, Deyang		clinical
SAMN08624698	China: Sichuan		clinical
SAMD00193183	Myanmar:Naypyitaw		clinical
SAMD00193184	Myanmar:Naypyitaw		clinical
SAMEA5751196			environmental/other
SAMN05792035	Colombia: Santander	blood	clinical
SAMN12107586	Thailand	feces	clinical
SAMD00110868	Thailand:Bangkok		clinical
SAMN12107589	Thailand	feces	clinical
SAMN12107583	Thailand	feces	clinical
SAMN06019523	China: Sichuan	sputum	clinical
SAMN07609090	China: Sichuan		clinical
SAMN07609088	China: Sichuan		clinical
SAMN07609089	China: Sichuan		clinical
SAMN08446291	China	Environment	environmental/other
SAMN08446277	China	Environment	environmental/other
SAMN08446296	China	Environment	environmental/other
SAMN13547359	China	public transports	environmental/other
SAMN07837294	Portugal: Porto	human feces	clinical
SAMEA6155860			environmental/other
SAMEA6155822			environmental/other
SAMEA6155937			environmental/other
SAMN10358821	Thailand: Phitsanulok		clinical
SAMN10358822	Thailand: Phitsanulok		clinical
SAMN10358819	Thailand: Phitsanulok		clinical
SAMN10358817	Thailand: Phitsanulok		clinical
SAMN10358820	Thailand: Phitsanulok		clinical
SAMN10358813	Thailand: Phitsanulok		clinical
SAMN10358818	Thailand: Phitsanulok		clinical
SAMN10358814	Thailand: Phitsanulok		clinical
SAMN10358812	Thailand: Phitsanulok		clinical
SAMN10358809	Thailand: Phitsanulok		clinical
SAMN10358808	Thailand: Phitsanulok		clinical
SAMN10358811	Thailand: Phitsanulok		clinical
SAMN10358807	Thailand: Phitsanulok		clinical
SAMN10358816	Thailand: Phitsanulok		clinical
SAMN10358815	Thailand: Phitsanulok		clinical
SAMN10358806	Thailand: Phitsanulok		clinical
SAMN10358810	Thailand: Phitsanulok		clinical
SAMEA6447082	Saudi Arabia	sputum	clinical
SAMEA6531443	Saudi Arabia	Human body sites or biosamples	clinical
SAMN08026708	Thailand	rectal swab	clinical
SAMN07510675	China: Sichuan, Chengdu	Sewage	environmental/other
SAMN07510674	China: Sichuan, Chengdu	Sewage	environmental/other
SAMN15698037	China:Shandong		environmental/other
SAMN15698032	China:Shandong		environmental/other
SAMN15698033	China:Shandong		environmental/other
SAMEA6531352	Saudi Arabia	Human body sites or biosamples	clinical
SAMN15498009	Thailand: Kon Kaen	Ascitic fluid	clinical

## Sheet: Sheet2
			Table S2B. Twenty mcr-10 harboring isolates, their multilocus sequence types, and antimicrobial resistance genes
Web ID	Accession No	ST	Locality	Isolation source	Isolation type	Year	mcr variant	Other AMR genes
1	ERR4968650	1642	Colombian State		Enviromental	2020	mcr-10.1	blaCTX-M-96, blaKPC-2, blaOKP-A, fosA
2	ERR4783313	5249	NIHR		Enviromental	2020	mcr-10.1	blaOKP-B-8, fosA
3	ERR4783439	5249	NIHR		Enviromental	2020	mcr-10.1	blaOKP-B-8, fosA
4	ERR4372136	788	United Kingdom	Rectal screen	Enviromental	2020	mcr-10.1	blaOXA-48, fosA
5	ERR4783007	5249	NIHR		Enviromental	2020	mcr-10.1	blaOKP-B-8, blaOKP-B, fosA
6	ERR1008692	323	Australia		Enviromental	2020	mcr-10.1	fosA7, fosA, blaCTX-M-15, blaOXA-1
7	ERR1008652	323	Australia		Enviromental	2020	mcr-10.1	blaCTX-M-15, blaOXA-1, fosA7, fosA
8	ERR1008653	323	Australia		Enviromental	2020	mcr-10.1	blaCTX-M-15, blaOXA-1, fosA7, fosA
9	ERR2497302	2144	Malawi, southeastern Africa		Enviromental	2019	mcr-10.1	blaCTX-M-15, blaOKP, blaOXA-1, fosA
10	SRR9217836	526	Singapore	Rectal swab	Clinical	2020	mcr-10.1	blaCTX-M-3,blaKPC-2, blaKPC, blaOKP-A-11, fosA
11	SRR9217837	526	Singapore	Rectal swab	Clinical	2020	mcr-10.1	blaCTX-M-3,blaKPC-2, blaKPC, blaOKP-A-11, fosA
12	SRR9217808	526	Singapore	Stool/Rectal Swab	Clinical	2020	mcr-10.1	blaCTX-M-3,blaKPC-2, blaOKP-A-11, fosA
13	SRR10006013	2355	Laos:Vientiane	stool	Clinical	2019	mcr-10.1	blaOKP-B-6, fosA
14	SRR10005937	2355	Laos:Vientiane	stool	Clinical	2019	mcr-10.1	blaOKP-B-6, fosA
15	DRR198022	705	Myanmar:Naypyitaw		Clinical	2019	mcr-10.1	blaCTX-M-15, blaNDM-1, blaOKP-B-6, fosA, blaDHA
16	DRR198023	705	Myanmar:Naypyitaw		Clinical	2019	mcr-10.2	blaCTX-M-15, blaNDM-1, blaOKP-B-6, fosA, blaDHA
17	SRR4302112	526	Singapore		Clinical	2019	mcr-10.1	blaCTX-M-3, blaKPC-2, blaOKP-A-11, fosA
18	SRR4302110	526	Singapore		Clinical	2019	mcr-10.1	blaCTX-M-3, blaKPC-2, blaOKP-A-11, fosA
19	SRR4302109	526	Singapore		Clinical	2019	mcr-10.1	blaKPC-2, blaOKP-A-11, fosA, blaTEM-1
20	SRR4302108	526	Singapore		Clinical	2019	mcr-10.1	blaKPC-2, blaOKP-A-11, fosA, blaTEM-1
